# Supplementary material for: Distinct In Vitro Effects of Liposomal and Nanostructured Lipid Nanoformulations with Entrapped Acidic and Neutral Doxorubicin on B16-F10 Melanoma and Walker 256 Carcinoma Cells
Source: Pharmaceutics. 2025 Jul 12;17(7):904. doi: 10.3390/pharmaceutics17070904 (PMC12299662; doi:10.3390/pharmaceutics17070904)
Supplement: Supplementary file 1 [file pharmaceutics-17-00904-s001.zip]

Archive with 1 entries (1 files):
- pharmaceutics-3680170-supplementary.pdf
